# Supplementary material for: Digital and Manual Assessment of Intrafollicular Ki-67, MYC, and p53 in Classic Follicular Lymphoma
Source: Diagnostics (Basel). 2026 Jun 20;16(12):1917. doi: 10.3390/diagnostics16121917 (PMC13298493; doi:10.3390/diagnostics16121917)
Supplement: Supplementary file 1 [file diagnostics-16-01917-s001.zip]

Archive with 1 entries (1 files):
- diagnostics-4380630-supplementary.pdf
